# Supplementary material for: Uterine Carcinosarcoma (UCS): A Literature Review and Survival Analysis from a Retrospective Cohort Study
Source: Cancers (Basel). 2024 Nov 21;16(23):3905. doi: 10.3390/cancers16233905 (PMC11640543; doi:10.3390/cancers16233905)
Supplement: Supplementary file 1 [file cancers-16-03905-s001.zip]

Archive with 1 entries (1 files):
- cancers-3272983-supplementary.xlsx
