# Supplementary material for: Uterine Carcinosarcoma (UCS): A Literature Review and Survival Analysis from a Retrospective Cohort Study
Source: Cancers (Basel). 2024 Nov 21;16(23):3905. doi: 10.3390/cancers16233905 (PMC11640543; doi:10.3390/cancers16233905)
Supplement: Supplementary file 1 [file cancers-16-03905-s001.zip › cancers-3272983-supplementary.xlsx]

## Sheet: TMMM
PatientID	SurvivalTime	Event	Age	TumourSize	Stage	MyometrialInvasion	Histotype	Lymphadenectomy
1	77	0	79	2	1	1	1	1
2	16	1	71	1	2	2	2	1
3	78	0	69	1	1	2	2	1
4	8	0	59	2	1	2	1	1
5	72	1	50	1	1	1	2	2
6	5	1	78	1	2	#NULL!	2	1
7	246	0	49	1	2	#NULL!	1	1
8	13	1	76	1	1	1	2	1
9	213	0	53	1	2	2	1	2
10	30	1	77	1	2	1	2	2
11	36	0	73	1	1	1	2	2
12	97	1	78	2	1	1	1	1
13	0	1	77	2	1	2	2	1
14	163	1	66	2	2	#NULL!	2	1
15	11	1	47	2	2	2	2	2
16	7	0	62	1	1	1	2	2
17	35	1	69	1	1	1	2	2
18	58	1	66	2	1	2	1	1
19	34	1	64	2	2	#NULL!	1	2
20	8	0	66	1	2	1	2	1
21	7	1	54	2	2	2	2	2
22	12	1	68	1	1	2	2	1
23	0	1	85	1	1	1	1	2
24	95	1	64	2	2	2	1	2
25	3	1	55	2	2	2	2	2
26	27	0	73	2	2	2	2	2
27	169	0	63	1	1	2	2	2
28	7	0	73	2	2	2	1	2
29	8	1	72	2	2	#NULL!	1	1
30	33	1	57	1	1	2	2	1
31	19	1	73	2	1	1	1	2
32	62	1	66	2	2	2	2	1
33	76	0	60	2	1	2	1	2
34	10	0	76	2	2	2	2	1
35	29	1	72	2	1	2	2	1
36	79	0	61	2	1	1	2	2
37	68	0	47	1	1	2	2	2
38	42	0	48	1	1	1	1	2
39	69	0	64	2	1	2	2	1
40	29	0	64	1	1	2	1	2
41	167	0	56	2	2	2	1	1
42	135	0	71	2	1	2	1	2
43	7	0	78	2	1	1	2	2
44	59	0	67	1	1	#NULL!	1	1
45	142	1	69	1	1	#NULL!	1	1
46	48	0	54	2	2	1	2	1
47	102	0	70	1	2	1	1	1
48	0	1	51	2	2	2	1	1
49	18	1	80	1	1	#NULL!	1	2
50	101	1	69	1	1	1	1	2
51	0	1	75	2	2	#NULL!	2	2
52	59	0	55	1	1	1	2	1
53	26	1	61	2	2	2	2	2
54	0	1	79	1	1	1	2	1
55	9	1	85	2	1	#NULL!	1	2
56	45	0	53	1	1	1	2	2
57	42	0	58	1	1	1	2	1
58	183	1	61	1	1	1	2	2
59	230	0	56	1	2	1	2	2
60	76	0	63	1	1	#NULL!	2	1
61	133	0	68	2	1	#NULL!	2	2
62	0	1	59	2	2	2	1	1
63	17	1	74	2	2	2	2	1
64	19	1	77	2	1	2	2	1
65	25	0	57	2	2	1	1	1
66	8	1	77	2	2	1	1	1
67	0	1	62	2	2	2	2	1
68	39	1	42	2	1	1	1	1
69	35	1	78	2	2	2	1	1
70	129	0	73	2	1	2	2	1
71	54	1	72	2	2	2	2	1
72	45	1	67	2	2	2	2	1
73	30	1	64	2	2	2	1	1
74	82	0	76	1	1	2	1	1
75	73	0	64	2	1	2	2	1
76	1	1	82	2	2	2	2	1
77	1	1	67	2	2	2	2	1
78	55	0	69	1	1	2	1	1
79	21	1	77	2	1	2	2	1
80	21	1	74	2	2	2	1	1
